# Supplementary material for: Prevalence and Correlates of the Concurrence of Autism Spectrum Disorder and Obsessive Compulsive Disorder in Children and Adolescents: A Systematic Review and Meta-Analysis
Source: Brain Sci. 2024 Apr 13;14(4):379. doi: 10.3390/brainsci14040379 (PMC11048346; doi:10.3390/brainsci14040379)
Supplement: Supplementary file 1 [file brainsci-14-00379-s001.zip]

Archive with 1 entries (1 files):
- brainsci-2946370-supplementary.pdf
